# Supplementary material for: Magnetic Data Correction for Fluxgate Magnetometers on a Paramagnetic Unmanned Surface Vehicle: A Comparative Analysis in Marine Surveys
Source: Sensors (Basel). 2025 Jul 21;25(14):4511. doi: 10.3390/s25144511 (PMC12300463; doi:10.3390/s25144511)
Supplement: Supplementary file 1 [file sensors-25-04511-s001.zip]

Archive with 1 entries (1 files):
- sensors-3710945-supplementary.pdf
